# Supplementary material for: Experimental evolution of gallium resistance in Escherichia coli
Source: Evol Med Public Health. 2019 Sep 6;2019(1):169–80. doi: 10.1093/emph/eoz025 (PMC6928379; doi:10.1093/emph/eoz025)
Supplement: eoz025_Supplementary_Data [file eoz025_supplementary_data.zip]

Archive with 3 entries (2 files):
- eoz025-Suppl_data/
- eoz025-Suppl_data/Supplemental Table 1.pdf
- eoz025-Suppl_data/Supplemental Table 2.pdf
